# Supplementary material for: Neuroligin-3 and neuroligin-4X form nanoscopic clusters and regulate growth cone organization and size
Source: Hum Mol Genet. 2021 Sep 20;31(5):674–91. doi: 10.1093/hmg/ddab277 (PMC8895740; doi:10.1093/hmg/ddab277)
Supplement: Gatford_etal_SupplementaryInformation_ddab277 [file gatford_etal_supplementaryinformation_ddab277.zip]

Archive with 1 entries (1 files):
- Gatford_etal_SupplementaryInformation_ddab277.pdf
